# Supplementary material for: Drosophila insulin-like peptide-6 (dilp6) expression from fat body extends lifespan and represses secretion of Drosophila insulin-like peptide-2 from the brain
Source: Aging Cell. 2012 Dec;11(6):978–85. doi: 10.1111/acel.12000 (PMC3500397; doi:10.1111/acel.12000)
Supplement: Supplementary file 3 [file acel0011-0978-SD3.txt]

Supplemental Figures 
Drosophila insulin‐like pep5de‐6 (dilp6) expression from fat body extends lifespan and represses secre5on 
of Drosophila insulin‐like pep5de‐2 from the brain 
Hua Bai, Ping Kang, Marc Tatar 
Supplemental Figure 1. dilp1, dilp2, dilp3 and dilp5 mRNA measured from fat body, midgut, ovary, brain and 
head carcass. All ﬂies were age 7d, Org[R] females. Mean and stand error of three biological replicates. 
Supplemental Figure 2. DistribuLon of dilp6 reporter in adipose 3ssue and brain. A dilp6‐GAL4 enhancer trap 
inser3on line (NP1079) was crossed to UAS‐GFP.nls. dilp6 is promoted in abdominal fat body (A) and head fat 
body (B). (C) DILP6 expression is also seen in several brain regions dis3nct from IPC of the pars intecebralis 
that produce dilp1, 2, 3, 5. Arrow indicate loca3on of pars intecebralis IPC. Scale bar: 20 µm. 
Supplemental Figure 3. Lifespan of dilp6 over‐expression using ubiquitous drivers: (A) Tub‐GeneSwitch‐Gal4, 
(B) da‐ GeneSwitch‐Gal4, (C) neuronal Elav‐ GeneSwitch‐Gal4. 
Supplemental Figure 4. Lifespan of dilp6 silencing using ubiquitous drivers: (A) Tub‐GeneSwitch‐Gal4; and fat 
body (B) S32‐GeneSwitch‐Gal4, (C) S106‐GeneSwitch‐Gal4. 
Supplemental Figure 5. Speciﬁcity of anL‐DILP2 and anL‐DILP5 anLbodies in EIA. (A) Serial diluLon of DILP2 
pepLde (0.625 ng, 1.25 ng, 2.5 ng, 5 ng and 10 ng) produced a linear response with anL‐DILP2 but no 
response with anL‐DILP5. (B) Serial diluLon of DILP5 pepLde (1.25 ng, 2.5 ng, 5 ng, 10 ng and 20 ng) produced 
a linear response with anL‐DILP5 but no response with anL‐DILP2. 
Supplemental Figure 6. Upon 2% and 8% yeast diet, qRT‐PCR veriﬁes the inducLon of dilp6 by UAS‐dilp6 (A,B), 
and dilp6 knock‐down by RNAi (C). 
Supplemental Figure 7. sNPF transcripts measured in ﬂies with ubiquitous and Lssue‐speciﬁc dilp6 over‐
expression. Ubiquitous driver: Tub‐GS; fat body drivers: S106‐GS and S32‐GS; pan‐neuronal driver: Elav‐GS. 
Supplemental Figure 8. S106‐gal4 does not induce transgene expression without RU. Le_ column panels are a 
posiLve control where In larval fat body the consLtuLve Lssue pumpless‐Gal4 (ppl‐Gal4) drives GFP 
expression. In the right columns,  without RU the GeneSwitch S106‐Gal4 does not drive the same UAS‐GFP. 
Supplemental Figure  9. RU486 alone does not induce aging or metabolic phenotypes. Flies with the S106‐GS‐
Gal4 driver but no UAS‐transgene were fed RU at our standard concentraLon (200 uM). This treatment alone 
failed to aﬀect fecundity, TAG, dilp expression or survival.  
Supplemental Figure 10. Model for DILP6 to regulate lifespan by repressing DILP produced in the brain. 
Altered insulin/dFOXO signaling in fat body cells modulates dilp6 expression, which in turn directly or indirectly 
regulates brain DILP secre3on. Lifespan is modulated by dFOXO through cell autonomous in 3ssues responding 
to reduced systemic DILP2.  
Supplemental Figure 11. Mortality rate (esLmated as –ln(ln(px)) for survival plots of text ﬁgure 2. Plots A and B 
demonstrate that expression dilp6 in fat body consistently reduces age‐speciﬁc mortality (1‐px) and thus 
extends lifespan by reducing demographic senescence. Plot C shows overlap of mortality rate between 
control ﬂies and the cohort simultaneously expressing dfoxo and dilp6(RNAi); as suggested by their survival 
plot (ﬁgure 2 E), there are no diﬀerences in demographic aging between these groups. Supplemental Figure. 1 
A 
C 
B 
D Supplemental Figure. 2 
A 
B 
C 
DILP6 
Phalloidin 
DILP6 
Phalloidin 
DILP6 
DAPI Supplemental Figure. 3 
0 
0.2 
0.4 
0.6 
0.8 
1 
0  20  40  60  80  100 
0 
0.2 
0.4 
0.6 
0.8 
1 
0  20  40  60  80  100 
0 
0.2 
0.4 
0.6 
0.8 
1 
0  20  40  60  80  100 
A 
B 
C 
Tub‐GS>UAS‐dilp6 
Da‐GS>UAS‐dilp6 
Elav‐GS>UAS‐dilp6 
‐ RU 
+ RU 
Sur
viv
al 
Age (Days) 
Sur
viv
al 
Sur
viv
al Supplemental Figure. 4 
A 
B 
C 
0 
0.2 
0.4 
0.6 
0.8 
1 
0  20  40  60  80  100 
0 
0.2 
0.4 
0.6 
0.8 
1 
0  20  40  60  80  100 
0 
0.2 
0.4 
0.6 
0.8 
1 
0  20  40  60  80  100 
Tub‐GS>dilp6 RNAi 
S32>dilp6 RNAi 
S106>dilp6 RNAi 
Sur
viv
al 
Age (Days) 
Sur
viv
al 
Sur
viv
al 
‐ RU 
+ RU Supplemental Figure. 5 
A 
B Supplemental Figure. 6 
B A 
C 
Head 
Fat body 
Abdominal 
Fat body 
S32>UAS‐dilp6  S106>UAS‐dilp6 
* 
*  *  * 
*  * Supplemental Figure. 7 Supplemental Figure. 8 
DAPI 
GFP 
Overlap 
ppl‐GAL4 
UAS‐mCD8:GFP 
S106‐GS‐GAL4 
UAS‐mCD8:GFP 
DAPI 
GFP 
Overlap 
(Larval fat body) Supplemental Figure. 9 
B A 
D C 
0 
0.2 
0.4 
0.6 
0.8 
1 
0  20  40  60  80 
yw; +/+;Tub‐GS/+ 
Age (Days) 
Sur
viv
al 
E 
‐ RU 
+ RU Supplemental Figure. 10 
IPC 
InR 
dFoxO 
DILP6 
DILP2 
Adipokine ? 
Ac5ve 
aging 
InR 
dFoxO ‐7 
‐6 
‐5 
‐4 
‐3 
‐2 
‐1 
0 
1 
0  20  40  60  80  100 
‐6 
‐5 
‐4 
‐3 
‐2 
‐1 
0 
1 
0  20  40  60  80  100 
Supplemental Figure. 11 
In Mort
ality r
at
e 
Age (Days)  Age (Days) 
S106>UAS‐dilp6 
(2%) 
S32>UAS‐dilp6 
(8%) 
A  B 
In Mort
ality r
at
e 
Age (Days) 
C 
‐6 
‐5 
‐4 
‐3 
‐2 
‐1 
0 
0  20  40  60  80 
S106>UAS‐dfoxo; dilp6 RNAi 
(2%)  ‐ RU 
+ RU 
